# Supplementary material for: The impact of physical exercise on adolescents’ social-emotional competence: The chain mediating role of social support and peer relationships
Source: PLoS One. 2025 Nov 19;20(11):e0334587. doi: 10.1371/journal.pone.0334587 (PMC12629442; doi:10.1371/journal.pone.0334587)
Supplement: S1 Data — (XLSX) [file pone.0334587.s001.xlsx]

## Sheet: 新建 XLS 工作表
PE1	PE2	PE3	PE（QTY)	PE（AVG)	SS1	SS2	SS3	SS4	SS5	SS6	SS7	SS8	SS9	SS10	SS11	SS12	SS13	SS14	SS15	SS16	SS17	SS(QTY)	SS(AVG)	PR1	PR2	PR3	PR4	PR5	PR6	PR7	PR8	PR9	PR10	PR11	PR12	PR13	PR14	PR15	PR16	PR(QTY)	PR(AVG)	SEC1	SEC2	SEC3	SEC4	SEC5	SEC6	SEC7	SEC8
4	2	5	40	3.66667	3	3	2	4	5	4	3	5	5	5	5	3	5	2	3	3	2	62	3.64706	3	3	3	2	3	4	2	4	2	3	2	2	2	2	3	2	42	2.625	4	3	3	2	3	3	3	2
4	1	3	12	2.66667	5	5	5	5	5	5	5	4	4	4	4	5	5	4	3	4	5	77	4.52941	3	2	3	2	4	3	2	2	2	4	2	2	2	2	3	2	40	2.5	3	4	4	4	3	5	3	4
1	0	3	0	1.33333	4	4	4	5	3	4	3	3	3	4	3	4	4	4	4	4	4	64	3.76471	4	2	3	2	3	3	2	2	2	3	2	2	2	2	3	2	39	2.4375	5	5	4	4	5	5	4	4
2	1	2	4	1.66667	4	4	3	4	3	4	3	4	4	3	4	3	4	5	4	3	4	63	3.70588	3	3	3	2	3	3	4	2	2	3	3	2	2	3	3	2	43	2.6875	3	4	3	3	3	3	3	3
3	0	3	0	2	3	3	5	3	4	2	2	4	3	5	4	2	3	3	3	4	3	56	3.29412	3	3	2	2	3	3	2	2	3	3	2	2	3	1	2	2	38	2.375	3	3	4	2	3	4	3	2
3	1	5	15	3	5	3	3	4	5	5	5	5	5	4	5	1	5	3	5	5	3	71	4.17647	4	2	3	2	4	4	2	2	2	4	2	2	2	2	3	2	42	2.625	3	4	4	3	3	4	4	2
3	1	5	15	3	5	3	3	5	5	5	5	5	5	5	4	4	5	5	4	5	5	78	4.58824	4	2	4	2	4	4	2	2	2	4	2	2	2	2	3	2	43	2.6875	5	4	4	4	4	4	5	4
1	0	2	0	1	5	3	3	5	3	5	5	3	5	5	5	2	5	5	5	5	5	74	4.35294	4	2	3	2	4	4	2	2	1	4	2	2	2	2	2	2	40	2.5	5	5	3	3	3	3	4	2
1	1	3	3	1.66667	3	4	3	3	4	4	3	4	3	4	4	3	4	3	4	4	3	60	3.52941	3	3	3	3	3	3	3	3	3	3	3	3	3	2	2	2	45	2.8125	4	4	4	4	4	4	3	3
4	4	5	80	4.33333	4	4	2	4	3	3	4	3	2	3	4	5	4	4	4	3	5	61	3.58824	3	3	3	2	3	3	3	3	3	3	2	3	3	3	3	3	46	2.875	3	3	3	3	3	3	3	3
3	2	5	30	3.33333	4	3	3	3	3	3	3	3	3	3	3	3	2	4	3	2	5	53	3.11765	3	3	3	4	3	2	4	3	3	3	4	3	2	4	3	4	51	3.1875	4	4	5	5	3	5	3	3
3	1	3	9	2.33333	5	3	3	4	4	3	4	3	4	4	5	3	5	4	3	5	5	67	3.94118	3	2	3	2	3	4	4	3	3	3	3	1	3	4	3	4	48	3	2	3	4	5	4	3	2	3
2	2	2	8	2	3	3	3	3	3	2	3	2	2	3	4	3	4	3	4	3	4	52	3.05882	3	3	3	2	3	2	4	2	4	3	3	2	1	2	3	4	44	2.75	2	3	2	3	3	3	4	2
1	1	3	3	1.66667	4	3	3	5	5	3	3	3	3	3	2	3	3	2	3	2	4	54	3.17647	3	2	4	2	4	4	2	2	2	4	2	2	2	2	3	2	42	2.625	4	3	3	4	4	3	2	4
2	0	3	0	1.66667	5	5	5	3	5	5	5	3	5	5	5	4	5	5	5	5	5	80	4.70588	4	2	4	2	4	1	2	2	2	4	2	2	2	2	4	2	41	2.5625	5	5	5	5	5	4	3	4
3	2	3	18	2.66667	2	3	4	3	3	3	4	2	3	4	3	4	3	3	4	3	2	53	3.11765	2	3	3	3	3	3	4	4	3	3	4	2	3	4	2	3	49	3.0625	1	4	3	4	2	3	4	4
3	1	2	6	2	5	5	5	5	5	5	5	5	5	5	5	4	3	5	5	5	5	82	4.82353	4	2	3	3	3	4	3	2	2	2	2	2	2	2	4	2	42	2.625	5	5	5	5	4	4	4	4
2	2	4	16	2.66667	3	3	3	3	3	3	3	3	3	3	3	3	3	3	3	3	3	51	3	1	2	2	3	1	3	3	1	2	3	2	1	3	2	3	2	34	2.125	1	2	1	3	2	4	2	3
3	1	4	12	2.66667	1	2	2	2	3	3	3	3	4	3	4	2	3	5	3	3	4	50	2.94118	3	4	3	3	3	3	4	2	2	3	3	2	2	3	3	3	46	2.875	1	1	2	3	2	3	2	4
2	3	4	24	3	5	4	3	4	3	4	5	3	4	4	3	3	5	3	4	3	4	64	3.76471	4	2	4	2	3	3	2	4	3	3	4	4	1	1	3	2	45	2.8125	3	4	3	4	5	3	2	4
3	0	4	0	2.33333	3	2	2	4	2	4	2	5	1	1	4	2	3	4	1	2	3	45	2.64706	1	2	3	2	3	3	3	2	4	1	1	2	3	2	3	4	39	2.4375	1	4	3	4	5	2	3	1
2	1	3	6	2	4	4	4	4	4	4	4	5	4	4	4	4	4	4	4	4	4	69	4.05882	3	3	3	4	3	3	1	3	4	3	2	4	1	4	3	4	48	3	3	3	5	4	4	3	3	4
3	1	5	15	3	5	4	3	5	3	5	3	5	3	4	5	3	4	5	4	5	4	70	4.11765	3	3	3	2	4	3	3	3	2	3	4	3	3	4	3	4	50	3.125	4	4	5	3	4	5	3	3
3	4	3	36	3.33333	5	5	5	5	4	5	5	5	5	5	5	5	5	5	5	5	5	84	4.94118	4	2	4	2	4	1	2	2	2	4	2	2	2	2	4	2	41	2.5625	5	5	5	5	5	5	5	5
3	2	3	18	2.66667	4	5	5	5	5	5	5	4	5	5	5	5	5	5	5	5	5	83	4.88235	4	2	4	2	4	4	2	2	2	4	2	2	2	2	2	2	42	2.625	5	5	5	3	5	4	2	5
3	2	3	18	2.66667	3	4	2	3	3	4	3	4	4	3	3	3	4	3	3	3	3	55	3.23529	3	2	3	2	3	3	2	2	3	2	2	2	2	3	3	2	39	2.4375	3	3	3	3	3	3	3	3
2	0	3	0	1.66667	4	4	4	4	4	5	4	5	4	4	4	4	4	4	4	4	4	70	4.11765	3	2	3	2	3	3	3	2	2	4	2	2	2	2	3	2	40	2.5	3	5	5	5	3	5	5	4
2	1	3	6	2	5	4	4	4	5	4	3	5	3	5	4	4	5	4	4	4	4	71	4.17647	3	2	3	2	4	3	4	3	4	3	4	2	3	2	3	2	47	2.9375	5	5	5	4	4	4	4	4
3	1	3	9	2.33333	5	5	3	5	3	5	4	4	5	4	4	5	4	5	4	4	5	74	4.35294	4	2	3	2	4	4	2	2	1	4	2	2	2	2	3	2	41	2.5625	5	5	4	4	3	3	4	3
4	4	4	64	4	4	5	4	5	4	5	4	5	4	4	5	5	5	4	5	4	4	76	4.47059	4	2	4	2	3	3	2	2	2	3	2	2	2	2	3	2	40	2.5	4	4	4	5	5	5	5	4
2	1	3	6	2	4	4	3	3	4	4	4	3	4	4	4	3	4	4	4	4	4	64	3.76471	3	3	3	3	3	3	2	2	2	3	2	2	2	2	3	2	40	2.5	3	4	4	4	4	4	3	3
1	2	3	6	2	4	4	3	4	4	4	4	4	4	5	5	4	5	4	3	4	4	69	4.05882	3	2	2	2	3	3	2	2	2	3	2	2	2	2	3	2	37	2.3125	4	4	3	4	4	4	4	4
5	2	3	30	3.33333	5	3	3	4	3	5	4	4	4	4	3	3	5	3	5	4	3	65	3.82353	4	2	3	2	4	4	2	2	2	4	2	2	2	2	4	2	43	2.6875	3	3	3	3	3	3	3	3
3	2	4	24	3	3	5	5	4	5	5	5	5	5	5	5	5	5	5	5	5	5	82	4.82353	3	2	3	2	4	4	2	2	2	3	2	2	2	2	3	2	40	2.5	4	4	4	4	4	4	4	3
1	0	3	0	1.33333	4	3	4	4	3	4	4	4	3	4	4	2	4	1	3	4	4	59	3.47059	3	2	3	2	3	3	2	2	2	3	2	2	2	2	3	2	38	2.375	3	4	4	5	4	4	3	2
1	0	1	0	0.666667	5	4	4	4	5	3	3	4	3	3	5	4	5	5	4	4	5	70	4.11765	3	2	3	2	4	4	2	2	2	3	2	2	2	2	3	2	40	2.5	4	5	2	4	3	2	4	2
1	3	4	12	2.66667	4	4	3	4	4	4	4	4	4	4	4	4	4	4	4	4	4	67	3.94118	3	2	2	2	4	1	2	3	2	3	2	2	2	2	3	2	37	2.3125	4	4	4	4	3	4	4	4
2	1	3	6	2	4	4	4	4	5	5	5	5	5	5	5	5	5	5	5	3	5	79	4.64706	3	3	2	4	3	1	4	3	2	3	2	2	2	2	3	2	41	2.5625	3	4	3	4	5	3	4	5
4	0	2	0	2	3	4	4	4	3	4	5	4	3	3	4	3	3	3	3	3	4	60	3.52941	3	2	3	2	4	4	3	3	2	3	3	2	2	2	3	2	43	2.6875	3	4	4	3	3	5	4	3
1	2	4	8	2.33333	3	4	3	4	4	4	3	3	4	4	3	3	3	3	5	4	3	60	3.52941	3	4	2	2	4	3	2	2	2	3	3	2	2	2	3	2	41	2.5625	4	4	4	4	4	3	3	2
3	1	4	12	2.66667	4	4	4	4	4	5	5	5	5	5	4	5	4	4	5	5	5	77	4.52941	4	2	3	2	3	4	2	2	2	3	2	2	2	2	3	2	40	2.5	5	4	3	4	3	2	4	3
3	1	3	9	2.33333	5	5	4	4	4	5	5	5	4	4	4	4	4	4	5	3	5	74	4.35294	4	2	4	2	4	4	2	2	2	1	2	2	2	2	3	2	40	2.5	1	1	1	3	2	1	4	3
3	2	4	24	3	3	3	3	3	3	3	2	4	4	5	3	3	2	3	2	2	3	51	3	4	2	3	2	3	4	2	2	2	4	2	2	2	2	2	2	40	2.5	3	2	3	4	3	3	4	2
2	2	2	8	2	3	5	5	2	5	5	4	5	4	5	1	1	1	4	4	5	1	60	3.52941	3	2	2	2	3	3	4	3	2	2	1	3	3	3	2	2	40	2.5	2	4	5	5	5	5	1	1
1	0	1	0	0.666667	3	5	1	3	3	3	5	4	3	3	3	3	3	3	3	3	3	54	3.17647	3	3	3	3	3	3	2	2	4	1	3	3	3	3	1	2	42	2.625	3	3	3	3	3	3	3	3
4	3	3	36	3.33333	3	2	1	5	1	5	5	1	5	5	5	1	2	1	1	3	3	49	2.88235	3	2	1	2	4	4	2	2	2	4	3	2	2	2	3	2	40	2.5	5	5	5	5	5	5	5	2
4	3	3	36	3.33333	3	2	1	2	3	3	3	3	3	2	3	2	2	5	3	3	3	46	2.70588	2	3	3	3	3	3	3	3	2	2	3	3	3	3	1	4	44	2.75	3	3	3	3	3	3	3	3
1	0	3	0	1.33333	1	3	1	2	2	3	4	3	4	2	5	4	5	3	3	3	3	51	3	3	4	4	2	1	3	3	3	4	2	3	2	2	2	1	2	41	2.5625	4	4	3	2	3	5	3	1
3	2	2	12	2.33333	1	1	1	1	1	1	1	1	1	1	5	5	5	4	1	3	3	36	2.11765	4	2	4	2	4	4	1	1	3	3	1	1	3	4	1	1	39	2.4375	5	5	5	5	5	5	5	3
2	2	3	12	2.33333	3	4	4	4	3	4	3	3	3	3	3	4	4	5	3	3	4	60	3.52941	3	2	3	2	3	3	2	2	2	3	2	2	3	2	3	2	39	2.4375	3	4	4	3	4	4	3	2
3	1	3	9	2.33333	3	2	4	3	2	3	4	2	3	2	3	4	2	3	2	3	3	48	2.82353	2	3	2	3	3	3	3	3	3	3	4	3	3	4	3	3	48	3	3	2	3	3	3	3	4	4
3	2	4	24	3	3	3	3	3	3	3	3	3	3	4	4	4	5	3	5	5	3	60	3.52941	3	2	3	2	3	3	2	2	4	3	2	2	2	2	3	2	40	2.5	3	4	5	5	5	5	3	4
3	1	2	6	2	3	3	4	3	4	3	2	3	3	4	3	3	5	3	3	3	2	54	3.17647	3	3	3	2	3	2	3	4	2	3	2	4	2	2	2	2	42	2.625	4	4	5	2	3	4	4	2
4	2	2	16	2.66667	4	4	3	3	4	5	5	4	4	3	4	3	3	4	4	4	3	64	3.76471	3	2	3	4	3	2	1	4	4	3	3	4	1	2	2	2	43	2.6875	4	3	3	3	3	3	4	3
3	1	2	6	2	1	1	3	1	3	3	1	3	1	5	1	1	5	1	3	3	1	37	2.17647	1	2	1	1	1	1	1	1	1	3	1	3	1	1	1	2	22	1.375	3	3	3	3	5	1	2	3
3	2	2	12	2.33333	3	3	3	3	4	4	3	4	3	3	3	4	3	3	3	3	3	55	3.23529	3	2	3	3	3	3	4	3	3	3	3	2	3	3	3	2	46	2.875	3	3	3	3	4	3	3	3
3	3	1	9	2.33333	1	1	2	1	2	3	1	2	1	3	2	1	4	1	4	3	1	33	1.94118	3	2	2	2	3	1	2	1	3	2	3	2	2	2	1	2	33	2.0625	4	5	3	4	3	1	1	3
3	1	3	9	2.33333	3	3	2	3	3	3	3	3	3	3	3	3	4	2	3	3	3	50	2.94118	3	2	3	3	3	3	3	3	2	3	3	2	3	3	1	3	43	2.6875	2	5	4	4	3	4	3	3
1	1	3	3	1.66667	4	2	4	3	3	4	4	2	2	3	3	2	4	3	2	4	4	53	3.11765	3	3	3	3	2	3	3	4	2	3	2	2	2	2	2	2	41	2.5625	4	4	4	4	4	4	2	4
3	2	3	18	2.66667	5	3	3	3	5	4	4	5	5	5	5	3	5	3	5	4	3	70	4.11765	4	2	4	2	4	3	2	2	2	4	2	2	2	2	3	2	42	2.625	5	3	4	3	4	1	4	4
3	3	3	27	3	4	4	3	3	5	3	3	3	4	4	5	5	3	5	4	3	5	66	3.88235	4	2	4	2	3	3	2	2	2	3	2	3	2	2	3	2	41	2.5625	4	4	4	4	4	5	3	5
3	2	4	24	3	4	3	4	3	2	4	4	5	4	5	5	3	5	3	5	4	3	66	3.88235	4	2	3	2	4	4	2	2	2	3	2	2	2	2	3	2	41	2.5625	5	5	5	5	5	5	5	2
3	1	2	6	2	4	5	4	3	4	4	3	5	3	5	3	5	3	4	4	4	4	67	3.94118	4	2	3	2	3	3	2	2	2	3	3	2	2	2	3	2	40	2.5	4	4	4	3	3	3	5	2
4	3	4	48	3.66667	4	3	2	3	3	3	3	3	3	2	3	5	5	5	5	5	5	62	3.64706	4	2	4	2	4	4	3	2	2	4	2	2	2	2	3	2	44	2.75	5	5	5	5	5	5	5	4
2	1	3	6	2	3	2	2	1	2	2	2	3	3	3	3	2	3	2	2	3	2	40	2.35294	2	3	1	2	2	2	2	2	2	2	2	2	2	2	2	2	32	2	2	2	2	3	3	3	3	2
4	2	3	24	3	2	2	2	3	3	3	3	2	5	2	3	4	3	4	3	1	3	48	2.82353	3	3	3	2	3	3	2	3	2	3	2	3	2	3	1	2	40	2.5	4	4	5	4	3	4	3	2
2	2	3	12	2.33333	1	1	1	5	5	5	4	4	3	3	4	5	3	4	5	4	5	62	3.64706	4	2	4	1	4	4	3	1	2	4	2	3	3	3	2	2	44	2.75	5	5	5	5	5	5	3	2
1	3	2	6	2	2	1	1	2	3	1	1	5	2	4	4	3	5	3	2	1	1	41	2.41176	2	2	1	2	1	0	3	2	3	3	3	3	3	3	3	3	37	2.3125	3	3	3	3	3	3	3	3
4	1	4	16	3	3	3	1	4	2	4	4	2	4	2	2	4	3	2	2	2	3	47	2.76471	3	2	3	2	4	3	4	2	4	3	4	3	4	2	3	2	48	3	4	4	3	5	3	3	4	2
3	2	3	18	2.66667	5	5	5	5	5	5	4	4	3	3	5	3	4	3	4	3	3	69	4.05882	4	2	3	2	4	4	2	2	2	4	2	2	2	2	3	2	42	2.625	5	4	5	5	5	5	5	4
1	1	2	2	1.33333	3	4	2	3	3	3	4	3	4	3	3	3	2	3	3	3	3	52	3.05882	2	2	3	3	3	3	3	3	3	3	3	3	4	3	2	3	46	2.875	3	4	3	3	3	2	3	4
2	2	3	12	2.33333	3	3	2	3	4	3	3	4	3	3	3	4	4	3	3	3	3	54	3.17647	2	2	2	2	2	2	2	2	2	3	2	2	2	2	2	2	33	2.0625	2	3	3	3	2	2	2	3
4	3	4	48	3.66667	4	5	5	5	5	5	3	3	5	5	4	4	5	5	5	5	3	76	4.47059	3	2	4	2	3	3	2	3	2	4	2	2	2	2	3	2	41	2.5625	5	5	5	5	5	4	3	4
2	1	2	4	1.66667	4	4	4	4	4	4	4	3	4	4	5	3	4	5	3	4	4	67	3.94118	4	2	3	2	3	3	2	2	2	3	2	2	2	2	3	2	39	2.4375	4	4	4	4	3	4	3	3
3	1	4	12	2.66667	3	3	3	3	3	3	4	3	3	3	2	3	3	3	3	3	3	51	3	3	2	2	2	3	3	2	3	2	3	2	2	2	2	3	2	38	2.375	3	3	4	3	3	3	4	3
2	0	3	0	1.66667	3	4	3	3	3	4	4	3	3	3	3	3	3	3	3	3	3	54	3.17647	3	2	3	2	3	3	2	2	2	4	2	2	2	2	3	2	39	2.4375	3	3	3	3	2	3	3	3
4	1	2	8	2.33333	3	2	3	3	5	3	4	2	2	3	2	3	4	5	2	3	5	54	3.17647	4	2	2	2	4	4	2	2	2	4	2	2	2	2	2	2	40	2.5	3	3	3	3	3	3	3	3
3	2	2	12	2.33333	4	4	4	5	4	4	4	4	4	4	4	5	5	5	5	4	5	74	4.35294	4	2	3	2	4	4	2	2	2	4	2	2	2	2	3	2	42	2.625	5	4	5	5	4	5	3	4
2	1	2	4	1.66667	1	1	1	1	1	1	1	1	1	2	3	1	3	1	3	3	1	26	1.52941	1	2	1	1	1	1	1	2	1	1	1	1	1	1	1	1	18	1.125	1	5	5	5	5	5	1	5
3	3	4	36	3.33333	5	5	5	5	5	5	5	5	5	5	5	5	5	5	5	5	5	85	5	3	2	3	2	4	4	2	2	2	3	2	2	2	2	3	2	40	2.5	5	4	5	5	5	5	5	5
3	2	3	18	2.66667	3	3	3	3	3	3	3	3	3	3	3	3	3	3	3	3	3	51	3	4	2	4	2	4	4	2	2	2	4	2	2	2	2	4	2	44	2.75	5	5	3	3	3	3	4	3
4	3	4	48	3.66667	3	2	3	2	2	3	3	3	3	3	4	4	2	2	3	3	3	48	2.82353	3	4	3	2	3	3	3	3	3	3	3	3	3	3	3	3	48	3	3	4	4	3	2	3	4	3
4	1	3	12	2.66667	3	4	3	4	3	3	3	4	4	4	4	3	4	4	4	4	4	62	3.64706	3	2	3	2	3	3	2	2	2	3	2	2	2	2	3	4	40	2.5	3	3	4	4	4	4	4	4
4	3	3	36	3.33333	4	4	5	4	5	4	4	5	5	4	5	4	5	5	5	5	5	78	4.58824	3	2	4	3	4	4	3	4	4	4	4	4	4	4	4	4	59	3.6875	4	4	4	4	4	4	4	4
3	2	3	18	2.66667	4	4	3	5	5	4	5	5	5	5	4	3	4	4	4	4	4	72	4.23529	4	4	3	4	4	4	4	2	3	3	4	4	4	3	3	4	57	3.5625	4	4	4	3	3	3	3	3
5	4	5	100	4.66667	5	2	3	5	3	4	5	5	5	5	5	2	5	3	5	5	3	70	4.11765	4	4	3	4	4	4	2	3	4	4	4	4	4	4	3	4	59	3.6875	3	4	4	5	5	4	2	3
3	4	5	60	4	4	3	4	4	3	3	3	3	3	3	3	3	3	3	3	4	3	55	3.23529	3	4	3	3	3	3	4	2	4	3	4	3	3	4	2	4	52	3.25	3	4	4	4	4	4	4	4
5	4	5	100	4.66667	1	1	5	5	5	5	5	5	5	5	5	5	5	5	5	5	5	77	4.52941	4	4	4	1	4	4	3	4	4	2	4	4	4	4	1	4	55	3.4375	5	5	5	5	5	5	5	5
3	3	2	18	2.66667	3	4	2	2	3	3	2	4	4	3	4	3	4	4	4	4	4	57	3.35294	3	2	3	2	2	3	2	2	2	3	3	3	3	2	3	4	42	2.625	2	4	4	4	4	4	4	2
5	4	5	100	4.66667	4	4	4	4	4	4	4	4	4	4	4	4	4	4	4	4	4	68	4	4	4	3	4	4	4	2	3	4	3	4	2	2	2	3	2	50	3.125	4	4	4	4	4	4	4	4
4	4	4	64	4	4	4	4	4	4	4	4	4	4	4	4	4	4	4	4	4	4	68	4	3	2	3	2	3	3	2	3	3	3	3	3	2	3	3	3	44	2.75	3	5	4	4	4	4	4	3
5	4	5	100	4.66667	3	4	2	4	3	2	2	3	4	2	5	4	4	3	2	3	4	54	3.17647	3	2	2	2	2	3	3	1	2	3	3	4	3	3	3	3	42	2.625	5	5	4	4	5	4	4	4
5	4	5	100	4.66667	5	5	5	5	5	5	5	5	5	5	5	5	5	5	5	5	5	85	5	4	3	4	3	4	4	1	1	3	4	3	1	3	3	4	2	47	2.9375	5	5	5	5	5	5	5	5
3	3	4	36	3.33333	3	4	3	4	4	4	4	4	4	4	4	3	4	4	4	4	4	65	3.82353	3	2	3	3	3	3	2	2	3	3	2	3	2	3	2	3	42	2.625	4	4	4	4	4	4	4	4
4	4	5	80	4.33333	5	5	4	5	5	5	5	5	5	5	5	5	5	4	5	5	5	83	4.88235	4	4	3	4	4	4	4	4	4	4	4	4	4	4	3	4	62	3.875	4	4	5	5	5	5	5	4
3	4	5	60	4	3	4	4	3	4	3	3	4	4	4	4	4	4	4	4	4	4	64	3.76471	3	3	3	3	3	3	3	3	2	3	2	2	2	2	2	3	42	2.625	3	3	4	4	4	4	4	4
4	3	5	60	4	4	4	4	3	4	4	4	4	3	4	3	3	5	4	4	4	4	65	3.82353	4	3	2	3	3	3	4	3	3	3	3	3	3	4	2	4	50	3.125	4	4	4	4	3	4	4	2
5	4	5	100	4.66667	5	5	5	5	5	5	5	5	5	5	5	5	5	5	5	5	5	85	5	4	4	4	4	4	4	4	4	4	4	4	4	4	4	4	4	64	4	5	5	5	5	5	5	5	5
4	2	3	24	3	5	5	4	5	4	5	5	5	5	5	5	5	5	4	5	5	5	82	4.82353	4	4	4	4	4	4	4	4	4	4	4	4	4	4	4	4	64	4	5	5	5	5	5	5	5	5
4	4	3	48	3.66667	5	3	4	4	4	5	4	4	4	5	5	3	5	3	4	4	4	70	4.11765	4	3	3	4	4	4	2	4	4	4	3	4	4	4	3	4	58	3.625	5	5	5	4	4	5	4	4
1	4	5	20	3.33333	5	5	5	5	5	5	5	5	5	5	5	5	5	5	5	5	5	85	5	4	1	4	1	4	4	4	4	4	4	4	4	4	4	4	4	58	3.625	5	5	1	5	5	3	5	5
4	4	3	48	3.66667	3	1	3	1	2	2	3	2	2	3	3	3	4	2	5	1	2	42	2.47059	3	2	4	1	1	1	1	1	1	1	1	1	2	1	1	1	23	1.4375	3	1	3	4	3	2	1	2
4	4	3	48	3.66667	3	3	3	4	3	4	4	4	4	4	4	4	4	4	4	4	4	64	3.76471	3	4	2	3	3	3	2	3	3	3	3	4	3	3	3	4	49	3.0625	4	5	4	3	3	4	3	2
2	2	3	12	2.33333	3	4	2	3	2	4	4	3	3	4	3	3	5	4	3	3	4	57	3.35294	3	2	3	2	3	4	1	3	3	3	2	2	2	4	3	4	44	2.75	4	4	4	5	3	4	3	2
3	3	3	27	3	4	3	3	3	3	3	4	4	3	3	4	3	5	4	4	4	3	60	3.52941	4	4	3	3	4	3	2	3	4	4	4	4	4	4	3	4	57	3.5625	4	4	4	4	4	4	4	4
5	4	5	100	4.66667	5	4	2	5	4	5	5	5	5	5	5	4	5	5	5	5	5	79	4.64706	4	4	4	4	4	4	4	3	4	4	4	4	4	4	3	3	61	3.8125	3	4	5	5	3	3	5	3
1	0	3	0	1.33333	1	4	2	4	3	2	4	3	2	5	4	2	5	3	4	4	5	57	3.35294	4	3	3	1	4	4	3	3	3	3	3	3	3	3	3	4	50	3.125	4	4	3	5	2	5	2	2
4	4	2	32	3.33333	3	4	1	3	2	3	3	3	3	3	4	3	4	2	4	3	3	51	3	2	2	3	1	3	3	3	1	1	3	2	3	2	2	1	4	36	2.25	1	3	3	3	3	4	4	2
4	3	4	48	3.66667	5	5	5	5	5	5	5	5	5	5	5	5	5	5	5	5	5	85	5	4	4	4	4	4	4	4	4	4	4	4	4	4	4	4	4	64	4	5	5	5	5	5	5	5	5
4	4	4	64	4	5	5	5	5	5	5	5	5	5	5	5	5	5	5	5	5	5	85	5	4	1	4	1	4	4	4	4	4	4	4	4	4	4	4	4	58	3.625	5	5	5	5	5	5	5	5
1	2	4	8	2.33333	4	3	3	4	3	5	4	4	3	4	5	3	5	4	4	4	4	66	3.88235	3	4	3	2	3	3	3	4	3	3	4	4	4	4	3	4	54	3.375	4	4	4	5	4	4	4	4
3	4	3	36	3.33333	4	4	4	4	3	3	4	4	4	5	5	3	5	4	4	4	4	68	4	3	4	4	3	2	3	3	2	3	4	3	3	3	3	2	4	49	3.0625	4	5	4	3	5	4	4	2
3	2	3	18	2.66667	4	5	3	4	4	3	4	4	4	5	5	4	3	5	5	5	5	72	4.23529	4	2	3	3	4	3	2	3	4	3	2	3	4	4	3	4	51	3.1875	4	4	4	4	4	5	5	5
3	4	4	48	3.66667	5	5	5	5	5	5	5	5	5	5	5	5	5	5	5	5	5	85	5	4	4	4	4	4	4	4	4	4	4	4	4	4	4	4	4	64	4	5	5	5	5	5	5	5	5
4	4	5	80	4.33333	5	4	4	4	4	4	4	4	4	4	5	4	4	4	4	4	4	70	4.11765	4	3	2	3	4	4	4	3	4	4	4	4	3	4	2	4	56	3.5	4	4	4	4	4	4	4	4
5	4	5	100	4.66667	4	4	4	4	5	5	5	5	5	5	5	5	5	5	5	5	5	81	4.76471	3	3	2	3	3	3	3	3	3	3	3	4	4	4	3	4	51	3.1875	3	4	5	5	5	5	5	4
4	2	3	24	3	5	5	5	5	5	5	5	5	5	5	5	5	5	5	5	5	5	85	5	4	4	4	4	4	4	4	4	4	4	4	4	4	4	2	4	62	3.875	5	5	5	5	5	5	5	5
4	2	3	24	3	4	4	3	4	4	4	4	5	3	4	4	4	5	4	4	4	4	68	4	4	4	3	4	2	3	2	3	4	3	3	4	4	4	3	4	54	3.375	3	4	3	3	3	3	3	3
2	2	2	8	2	4	3	3	4	3	4	4	4	3	5	5	3	5	3	5	5	3	66	3.88235	3	2	3	3	4	3	3	3	3	3	3	3	3	3	3	4	49	3.0625	3	4	4	4	4	4	3	4
5	2	5	50	4	4	4	3	4	4	4	4	4	4	4	4	3	4	3	4	3	4	64	3.76471	3	2	3	3	3	3	2	3	3	3	3	4	3	3	3	3	47	2.9375	4	4	4	4	4	4	4	4
3	2	4	24	3	4	4	4	4	4	4	4	4	4	4	4	3	5	4	3	4	4	67	3.94118	3	2	3	3	3	3	3	3	3	3	3	3	3	3	3	3	47	2.9375	3	5	3	3	3	4	4	3
4	3	4	48	3.66667	2	4	2	2	2	2	2	5	4	5	4	2	5	4	5	5	5	60	3.52941	4	3	3	4	4	4	4	3	3	3	1	3	3	2	2	4	50	3.125	5	4	5	5	5	5	4	5
1	0	1	0	0.666667	1	1	1	1	1	1	1	2	1	1	2	2	2	2	2	1	2	24	1.41176	1	2	4	3	1	3	3	2	2	3	2	3	3	3	2	3	40	2.5	1	4	2	3	3	3	2	2
4	3	4	48	3.66667	3	3	5	4	4	4	5	4	4	4	4	4	4	4	5	5	4	70	4.11765	3	3	3	3	3	3	2	1	3	3	3	3	3	3	2	3	44	2.75	5	5	5	5	5	5	4	5
4	4	3	48	3.66667	4	4	5	4	5	5	3	5	3	5	5	4	5	5	5	5	5	77	4.52941	4	1	4	1	4	4	1	4	4	4	4	4	4	2	3	4	52	3.25	5	5	5	5	5	5	5	5
3	3	4	36	3.33333	4	4	4	4	4	4	4	4	4	4	5	4	4	4	4	4	4	69	4.05882	4	3	3	3	4	3	4	4	4	3	3	4	4	4	3	4	57	3.5625	4	4	4	4	4	4	4	4
4	3	4	48	3.66667	4	4	3	4	3	4	3	3	4	4	2	3	4	4	3	3	3	58	3.41176	3	3	2	4	3	3	3	3	3	3	3	3	3	3	2	3	47	2.9375	4	4	4	3	3	4	3	3
1	1	5	5	2.33333	5	5	1	5	1	5	5	1	5	1	4	3	5	1	1	1	1	50	2.94118	4	4	4	4	4	4	3	4	4	4	4	4	4	4	4	4	63	3.9375	5	5	3	5	4	5	1	3
4	3	3	36	3.33333	4	4	4	4	4	4	4	4	4	4	5	4	4	5	4	4	4	70	4.11765	4	3	3	3	3	3	3	3	3	4	3	3	3	3	3	4	51	3.1875	4	4	4	3	3	2	2	3
5	4	3	60	4	4	3	2	5	3	4	4	5	4	5	5	2	4	3	5	5	2	65	3.82353	3	3	3	3	3	4	3	3	3	3	3	4	4	3	3	4	52	3.25	3	3	4	3	4	4	2	3
4	1	4	16	3	1	2	2	2	2	2	2	2	2	2	2	2	2	2	2	2	2	33	1.94118	3	3	3	3	4	4	3	3	3	3	3	3	3	3	3	4	51	3.1875	4	5	4	4	4	5	5	4
4	4	3	48	3.66667	5	5	5	5	5	5	5	5	5	5	5	3	5	5	5	5	5	83	4.88235	4	4	4	4	4	4	4	4	4	4	4	4	4	4	2	4	62	3.875	5	5	5	5	5	5	5	5
1	4	5	20	3.33333	3	3	4	4	3	4	4	4	4	4	3	3	4	4	4	4	4	63	3.70588	4	3	4	3	4	3	2	3	3	4	3	3	3	3	2	3	50	3.125	4	4	4	4	4	4	4	4
4	3	4	48	3.66667	3	3	3	3	3	3	2	3	3	2	3	3	3	3	3	3	2	48	2.82353	4	4	3	4	4	4	2	3	3	4	3	3	3	3	4	3	54	3.375	2	3	2	2	3	2	2	2
5	4	5	100	4.66667	3	3	3	5	3	4	3	3	2	3	5	3	3	3	2	3	3	54	3.17647	4	3	3	3	4	4	1	3	3	4	3	3	2	3	3	4	50	3.125	4	5	5	4	5	5	3	4
4	4	1	16	3	3	4	2	4	3	4	3	4	4	3	4	2	4	3	3	3	3	56	3.29412	3	2	2	3	3	3	2	4	3	3	3	3	3	2	3	3	45	2.8125	3	4	4	4	5	3	3	3
5	4	5	100	4.66667	3	3	2	2	2	2	5	5	3	5	5	2	4	1	5	5	2	56	3.29412	3	2	3	3	2	3	1	3	4	4	2	2	4	2	3	4	45	2.8125	3	4	4	3	4	4	2	3
3	3	5	45	3.66667	4	3	4	4	3	3	3	4	3	4	4	3	4	3	4	4	3	60	3.52941	4	4	3	4	4	4	4	4	4	4	4	4	4	4	3	4	62	3.875	5	4	3	4	4	4	4	4
3	4	3	36	3.33333	3	4	1	2	3	3	3	3	2	3	3	3	4	2	3	2	4	48	2.82353	3	2	3	2	2	3	2	3	3	3	3	3	3	3	2	3	43	2.6875	3	4	3	2	4	4	4	3
3	2	3	18	2.66667	3	3	3	3	3	3	3	3	3	3	3	3	3	3	3	3	3	51	3	4	3	3	4	2	2	4	3	3	3	3	3	3	2	3	2	47	2.9375	5	5	5	5	5	5	3	4
4	3	4	48	3.66667	3	2	2	4	3	3	2	2	4	3	4	3	3	3	3	2	2	48	2.82353	3	3	3	4	3	3	2	3	3	4	3	3	3	4	3	3	50	3.125	4	4	2	2	2	4	3	2
4	4	2	32	3.33333	2	4	1	4	2	4	4	2	4	3	4	2	4	4	4	4	2	54	3.17647	2	3	3	3	3	3	4	4	3	4	4	2	4	3	3	4	52	3.25	1	4	4	4	4	4	4	4
4	2	5	40	3.66667	3	3	2	4	5	4	3	5	5	5	5	3	5	2	3	3	2	62	3.64706	3	3	3	2	3	4	2	4	2	3	2	2	2	2	3	2	42	2.625	4	3	3	2	3	3	3	2
4	1	3	12	2.66667	5	5	5	5	5	5	5	4	4	4	4	5	5	4	3	4	5	77	4.52941	3	2	3	2	4	3	2	2	2	4	2	2	2	2	3	2	40	2.5	3	4	4	4	3	5	3	4
1	0	3	0	1.33333	4	4	4	5	3	4	3	3	3	4	3	4	4	4	4	4	4	64	3.76471	4	2	3	2	3	3	2	2	2	3	2	2	2	2	3	2	39	2.4375	5	5	4	4	5	5	4	4
2	1	2	4	1.66667	4	4	3	4	3	4	3	4	4	3	4	3	4	5	4	3	4	63	3.70588	3	3	3	2	3	3	4	2	2	3	3	2	2	3	3	2	43	2.6875	3	4	3	3	3	3	3	3
3	0	3	0	2	3	3	5	3	4	2	2	4	3	5	4	2	3	3	3	4	3	56	3.29412	3	3	2	2	3	3	2	2	3	3	2	2	3	1	2	2	38	2.375	3	3	4	2	3	4	3	2
3	1	5	15	3	5	3	3	4	5	5	5	5	5	4	5	1	5	3	5	5	3	71	4.17647	4	2	3	2	4	4	2	2	2	4	2	2	2	2	3	2	42	2.625	3	4	4	3	3	4	4	2
3	1	5	15	3	5	3	3	5	5	5	5	5	5	5	4	4	5	5	4	5	5	78	4.58824	4	2	4	2	4	4	2	2	2	4	2	2	2	2	3	2	43	2.6875	5	4	4	4	4	4	5	4
1	0	2	0	1	5	3	3	5	3	5	5	3	5	5	5	2	5	5	5	5	5	74	4.35294	4	2	3	2	4	4	2	2	1	4	2	2	2	2	2	2	40	2.5	5	5	3	3	3	3	4	2
1	1	3	3	1.66667	3	4	3	3	4	4	3	4	3	4	4	3	4	3	4	4	3	60	3.52941	3	3	3	3	3	3	3	3	3	3	3	3	3	2	2	2	45	2.8125	4	4	4	4	4	4	3	3
4	4	5	80	4.33333	4	4	2	4	3	3	4	3	2	3	4	5	4	4	4	3	5	61	3.58824	3	3	3	2	3	3	3	3	3	3	2	3	3	3	3	3	46	2.875	3	3	3	3	3	3	3	3
3	2	5	30	3.33333	4	3	3	3	3	3	3	3	3	3	3	3	2	4	3	2	5	53	3.11765	3	3	3	4	3	2	4	3	3	3	4	3	2	4	3	4	51	3.1875	4	4	5	5	3	5	3	3
3	1	3	9	2.33333	5	3	3	4	4	3	4	3	4	4	5	3	5	4	3	5	5	67	3.94118	3	2	3	2	3	4	4	3	3	3	3	1	3	4	3	4	48	3	2	3	4	5	4	3	2	3
2	2	2	8	2	3	3	3	3	3	2	3	2	2	3	4	3	4	3	4	3	4	52	3.05882	3	3	3	2	3	2	4	2	4	3	3	2	1	2	3	4	44	2.75	2	3	2	3	3	3	4	2
1	1	3	3	1.66667	4	3	3	5	5	3	3	3	3	3	2	3	3	2	3	2	4	54	3.17647	3	2	4	2	4	4	2	2	2	4	2	2	2	2	3	2	42	2.625	4	3	3	4	4	3	2	4
2	0	3	0	1.66667	5	5	5	3	5	5	5	3	5	5	5	4	5	5	5	5	5	80	4.70588	4	2	4	2	4	1	2	2	2	4	2	2	2	2	4	2	41	2.5625	5	5	5	5	5	4	3	4
3	2	3	18	2.66667	2	3	4	3	3	3	4	2	3	4	3	4	3	3	4	3	2	53	3.11765	2	3	3	3	3	3	4	4	3	3	4	2	3	4	2	3	49	3.0625	1	4	3	4	2	3	4	4
3	1	2	6	2	5	5	5	5	5	5	5	5	5	5	5	4	3	5	5	5	5	82	4.82353	4	2	3	3	3	4	3	2	2	2	2	2	2	2	4	2	42	2.625	5	5	5	5	4	4	4	4
2	2	4	16	2.66667	3	3	3	3	3	3	3	3	3	3	3	3	3	3	3	3	3	51	3	1	2	2	3	1	3	3	1	2	3	2	1	3	2	3	2	34	2.125	1	2	1	3	2	4	2	3
3	1	4	12	2.66667	1	2	2	2	3	3	3	3	4	3	4	2	3	5	3	3	4	50	2.94118	3	4	3	3	3	3	4	2	2	3	3	2	2	3	3	3	46	2.875	1	1	2	3	2	3	2	4
2	3	4	24	3	5	4	3	4	3	4	5	3	4	4	3	3	5	3	4	3	4	64	3.76471	4	2	4	2	3	3	2	4	3	3	4	4	1	1	3	2	45	2.8125	3	4	3	4	5	3	2	4
3	0	4	0	2.33333	3	2	2	4	2	4	2	5	1	1	4	2	3	4	1	2	3	45	2.64706	1	2	3	2	3	3	3	2	4	1	1	2	3	2	3	4	39	2.4375	1	4	3	4	5	2	3	1
2	1	3	6	2	4	4	4	4	4	4	4	5	4	4	4	4	4	4	4	4	4	69	4.05882	3	3	3	4	3	3	1	3	4	3	2	4	1	4	3	4	48	3	3	3	5	4	4	3	3	4
3	1	4	12	2.66667	3	4	2	3	2	4	4	3	4	3	2	4	5	5	3	3	5	59	3.47059	3	2	3	2	3	3	2	2	2	3	2	2	2	2	2	2	37	2.3125	2	4	3	3	2	4	5	2
2	0	2	0	1.33333	3	1	2	3	3	3	4	2	2	4	5	5	4	3	3	2	1	50	2.94118	3	2	3	2	4	3	2	2	2	4	2	2	2	2	3	2	40	2.5	3	3	2	3	4	3	2	2
1	3	3	9	2.33333	3	3	3	3	3	3	3	3	3	4	5	3	5	1	2	3	2	52	3.05882	3	2	3	2	3	3	2	2	2	3	2	2	2	2	2	2	37	2.3125	3	3	3	4	4	3	3	3
3	1	4	12	2.66667	3	4	2	3	2	4	4	3	3	3	4	3	5	3	4	3	3	56	3.29412	3	2	3	2	3	3	2	2	2	3	2	2	2	2	3	2	38	2.375	3	3	3	2	4	4	4	2
2	1	3	6	2	4	3	3	4	4	3	2	3	4	3	5	3	2	4	3	4	3	57	3.35294	3	4	3	2	4	3	2	3	4	3	2	2	2	3	3	2	45	2.8125	3	4	4	5	3	3	4	3
2	3	4	24	3	3	4	3	4	4	3	5	3	3	3	4	4	3	3	4	3	3	59	3.47059	3	4	3	4	3	3	3	1	3	3	3	4	3	3	3	3	49	3.0625	3	1	2	3	4	3	3	4
4	1	3	12	2.66667	5	3	3	5	3	4	4	4	5	5	5	3	5	5	4	5	5	73	4.29412	4	2	3	1	2	2	1	1	1	3	1	3	3	3	3	1	34	2.125	4	4	4	4	4	4	4	4
1	0	3	0	1.33333	3	2	1	3	1	2	1	3	1	3	2	1	3	1	1	1	1	30	1.76471	1	3	2	1	1	2	3	2	4	2	3	2	2	1	2	2	33	2.0625	4	3	3	3	4	2	3	3
3	1	2	6	2	5	4	5	5	5	5	5	5	5	5	5	5	5	4	3	5	4	80	4.70588	4	2	3	2	4	4	2	3	2	4	3	3	1	3	3	2	45	2.8125	3	5	3	2	4	5	3	5
4	3	4	48	3.66667	5	4	5	4	4	5	5	5	5	5	5	5	5	5	5	5	5	82	4.82353	4	2	4	2	3	4	2	4	2	4	2	2	2	2	3	2	44	2.75	4	5	5	4	4	4	4	3
1	2	3	6	2	5	3	5	5	5	5	3	5	5	5	3	3	5	3	4	5	3	72	4.23529	3	3	4	3	3	3	2	3	2	3	2	2	2	2	4	2	43	2.6875	5	5	4	3	4	3	4	4
1	2	4	8	2.33333	5	4	3	4	3	3	1	2	3	2	5	3	4	5	5	5	5	62	3.64706	4	2	4	2	3	2	4	4	2	3	3	2	3	4	2	4	48	3	4	4	2	3	4	2	2	3
2	2	4	16	2.66667	5	1	4	5	4	5	1	4	5	4	5	4	5	4	5	4	5	70	4.11765	4	3	4	3	3	3	1	3	2	3	2	4	3	1	3	1	43	2.6875	2	4	3	2	4	5	3	5
4	1	4	16	3	3	5	4	5	5	5	5	5	5	5	5	5	5	5	5	5	5	82	4.82353	4	2	3	2	4	3	2	3	2	4	2	2	2	2	3	2	42	2.625	3	5	5	5	5	5	5	3
3	3	3	27	3	5	4	3	5	3	5	5	5	5	5	3	5	5	5	5	5	5	78	4.58824	3	2	4	2	4	4	3	3	2	4	3	3	2	2	4	2	47	2.9375	4	5	3	5	3	3	5	5
1	1	2	2	1.33333	3	3	2	3	3	2	2	3	3	3	3	3	2	4	2	2	4	47	2.76471	2	3	3	3	2	3	3	4	3	3	3	2	3	2	2	2	43	2.6875	1	3	4	2	3	2	4	3
2	1	3	6	2	5	2	4	3	2	3	1	5	2	3	1	1	5	3	3	1	5	49	2.88235	4	2	3	2	4	3	2	2	2	3	2	2	2	2	3	2	40	2.5	3	5	2	3	4	5	5	2
2	3	3	18	2.66667	4	5	4	4	4	4	4	4	3	3	4	4	4	3	3	4	3	64	3.76471	3	4	3	4	3	3	4	3	3	3	3	4	3	2	2	4	51	3.1875	4	5	3	4	5	3	4	5
3	2	3	18	2.66667	3	3	3	3	3	3	3	3	3	3	3	3	3	3	3	3	3	51	3	3	2	3	3	3	3	4	4	3	3	4	4	3	4	3	3	52	3.25	2	3	3	3	3	3	5	3
3	3	4	36	3.33333	4	4	3	3	3	5	5	5	5	5	5	5	5	5	5	5	5	77	4.52941	4	2	4	2	4	4	2	2	2	4	2	2	2	2	4	2	44	2.75	5	5	5	4	3	4	3	4
1	1	2	2	1.33333	2	4	2	4	3	2	4	3	1	1	3	4	2	4	2	4	4	49	2.88235	4	2	3	2	4	3	2	4	2	4	2	2	2	2	3	2	43	2.6875	3	3	4	1	2	4	3	2
3	1	3	9	2.33333	5	5	2	4	5	5	5	5	5	5	5	5	5	4	5	5	5	80	4.70588	4	2	3	1	3	4	2	2	2	3	2	1	2	2	3	2	38	2.375	5	2	2	2	3	5	5	5
1	2	4	8	2.33333	5	4	3	3	4	3	4	4	5	3	3	2	4	4	2	4	3	60	3.52941	4	4	3	4	3	4	4	2	3	3	2	2	1	3	3	2	47	2.9375	4	5	3	4	4	3	3	2
2	2	4	16	2.66667	4	4	4	4	4	4	4	4	4	4	4	4	4	4	4	4	4	68	4	3	4	3	2	3	3	4	4	4	3	4	4	4	2	3	2	52	3.25	3	3	4	3	4	3	3	2
2	0	4	0	2	3	4	3	3	4	3	3	4	3	4	4	4	3	4	3	4	3	59	3.47059	3	2	3	3	3	3	4	3	3	3	4	3	3	4	3	4	51	3.1875	3	4	3	4	4	3	4	3
3	1	2	6	2	3	4	2	3	4	2	3	4	3	2	3	4	3	2	4	3	2	51	3	3	3	3	3	3	2	3	4	2	3	3	2	4	3	3	4	48	3	2	3	4	3	2	3	4	3
3	0	4	0	2.33333	3	2	3	3	3	3	4	4	4	4	2	2	2	2	5	5	5	56	3.29412	3	2	3	2	3	3	3	2	2	3	2	2	2	2	3	2	39	2.4375	2	4	4	3	4	2	2	1
1	3	3	9	2.33333	4	4	4	4	4	3	4	4	3	4	3	4	3	5	5	3	5	66	3.88235	3	3	3	2	3	3	2	2	2	3	2	2	2	3	3	2	40	2.5	3	3	3	3	3	3	3	4
1	1	3	3	1.66667	5	5	5	5	5	5	5	5	5	5	5	5	5	5	5	5	5	85	5	3	2	3	2	3	3	3	2	2	3	2	2	2	2	3	2	39	2.4375	3	3	4	3	4	3	3	3
4	4	3	48	3.66667	5	3	5	5	5	3	5	5	5	3	3	3	5	5	4	5	5	74	4.35294	4	2	4	2	4	3	2	2	2	4	2	2	2	2	4	2	43	2.6875	5	5	4	4	5	4	5	5
2	2	3	12	2.33333	5	4	4	4	4	4	4	5	4	4	5	5	4	4	4	4	4	72	4.23529	4	2	3	2	4	3	2	2	2	4	2	2	2	2	3	2	41	2.5625	4	4	5	4	4	4	4	4
3	0	3	0	2	3	3	3	3	3	3	3	3	3	3	3	3	4	3	3	3	3	52	3.05882	3	2	3	2	3	3	3	3	3	3	3	3	3	3	3	2	45	2.8125	3	3	3	3	3	3	3	3
1	3	3	9	2.33333	3	4	3	3	3	3	3	4	4	4	3	3	4	3	4	3	3	57	3.35294	3	3	3	3	3	3	2	3	3	3	3	2	2	2	2	2	42	2.625	4	3	3	2	3	3	3	3
3	0	4	0	2.33333	3	4	4	3	4	3	3	4	3	4	4	4	4	3	4	4	4	62	3.64706	3	3	3	3	3	3	3	3	3	3	3	3	3	3	3	3	48	3	3	4	4	4	4	4	4	3
3	1	3	9	2.33333	5	5	5	5	5	5	5	5	5	5	5	5	5	5	5	5	5	85	5	4	2	3	2	4	4	2	2	2	4	2	2	2	2	3	2	42	2.625	3	4	5	4	4	4	5	4
4	1	2	8	2.33333	3	3	5	3	4	3	3	4	2	3	4	2	3	2	3	4	3	54	3.17647	3	3	3	3	3	3	3	3	3	3	2	2	2	2	3	2	43	2.6875	4	4	4	2	3	3	2	2
2	1	3	6	2	4	3	3	3	3	4	3	5	4	4	4	3	5	3	4	4	3	62	3.64706	4	2	3	2	3	3	2	2	2	3	2	2	2	2	3	2	39	2.4375	4	4	4	3	4	5	4	3
2	0	3	0	1.66667	3	2	1	1	3	1	3	1	3	3	3	4	1	3	3	3	3	41	2.41176	3	2	2	4	1	3	4	4	4	3	3	3	3	3	3	3	48	3	3	2	3	3	3	3	3	3
3	0	3	0	2	4	3	3	4	4	4	3	3	3	3	3	3	4	3	3	4	3	57	3.35294	4	3	3	2	3	3	3	2	2	3	4	2	2	2	2	2	42	2.625	3	4	3	3	4	4	4	4
3	3	3	27	3	4	4	5	5	5	4	3	5	3	5	5	4	5	3	5	5	4	74	4.35294	3	3	3	2	3	3	2	2	2	3	2	2	2	3	3	2	40	2.5	3	5	5	5	5	5	4	5
3	2	2	12	2.33333	4	3	3	4	3	4	4	5	5	5	4	4	3	4	5	5	5	70	4.11765	3	2	3	2	4	4	3	3	2	3	2	2	2	2	2	2	41	2.5625	3	4	4	4	4	3	5	2
2	2	1	4	1.66667	3	4	2	4	5	3	5	3	3	4	3	4	5	5	4	3	5	65	3.82353	3	3	3	4	3	3	4	4	4	3	4	4	3	1	2	3	51	3.1875	3	4	5	3	5	3	3	3
3	1	5	15	3	5	2	1	3	3	2	3	2	3	3	2	3	4	4	3	1	3	47	2.76471	2	4	1	4	1	2	4	4	4	2	1	3	3	1	1	3	40	2.5	3	2	3	1	3	1	3	1
3	1	3	9	2.33333	3	4	4	5	4	3	3	4	4	3	4	3	4	3	3	3	3	60	3.52941	3	2	3	2	3	3	2	3	3	3	3	2	2	2	3	2	41	2.5625	4	4	4	4	3	5	4	2
1	1	4	4	2	3	4	4	4	4	4	4	5	4	3	2	3	5	4	3	3	3	62	3.64706	3	2	3	3	3	3	2	4	2	3	2	2	2	2	2	2	40	2.5	2	3	3	3	4	3	3	4
3	3	4	36	3.33333	3	1	1	3	1	3	2	4	1	3	3	1	3	2	3	3	1	38	2.23529	2	2	1	4	2	1	2	2	2	2	2	3	3	2	1	2	33	2.0625	1	2	5	4	4	2	1	2
1	0	1	0	0.666667	3	2	1	3	2	3	3	4	3	5	5	1	5	3	5	5	3	56	3.29412	3	2	3	2	3	3	2	2	4	3	2	2	2	2	3	2	40	2.5	3	5	4	3	5	4	3	3
3	0	3	0	2	4	3	4	4	2	3	2	3	2	3	2	3	4	3	3	4	4	53	3.11765	3	2	3	3	3	3	4	2	3	3	2	2	1	4	2	2	42	2.625	2	4	5	4	3	3	3	3
2	0	3	0	1.66667	5	4	3	5	2	4	5	4	5	5	3	4	5	3	3	3	4	67	3.94118	3	2	3	3	4	4	3	4	2	4	4	2	3	2	3	2	48	3	3	5	5	4	4	5	5	3
1	1	1	1	1	1	1	2	2	2	2	1	1	1	2	3	1	4	1	2	1	1	28	1.64706	1	2	1	2	3	1	3	2	2	1	3	2	3	2	1	2	31	1.9375	1	2	1	1	1	1	2	2
1	0	3	0	1.33333	3	3	3	3	2	3	2	3	2	3	3	3	3	3	3	3	3	48	2.82353	3	2	3	3	3	3	4	3	3	3	3	3	2	2	2	2	44	2.75	2	4	4	3	3	2	2	3
4	4	4	64	4	1	1	1	2	1	2	2	1	2	3	2	1	2	2	1	2	3	29	1.70588	3	3	2	3	3	2	3	2	2	2	2	3	2	3	1	3	39	2.4375	1	2	2	1	2	2	2	2
1	0	2	0	1	3	4	4	3	4	4	3	4	3	4	4	4	5	5	4	4	4	66	3.88235	3	2	3	2	3	3	2	2	2	3	2	2	3	3	3	2	40	2.5	4	4	4	4	3	4	3	3
2	0	3	0	1.66667	2	2	2	3	3	4	3	2	3	2	5	2	5	4	3	2	4	51	3	2	2	4	4	2	3	4	4	1	2	4	2	4	4	2	2	46	2.875	1	3	5	5	4	5	5	4
4	1	3	12	2.66667	3	5	3	3	3	3	4	3	3	3	3	4	3	3	3	3	3	55	3.23529	3	2	3	4	3	1	3	2	2	3	2	2	2	2	3	2	39	2.4375	3	3	3	3	4	4	4	3
3	2	2	12	2.33333	3	4	2	3	2	3	4	2	4	2	2	4	3	2	3	1	4	48	2.82353	3	4	3	4	1	2	3	3	2	3	4	2	3	2	3	2	44	2.75	3	3	2	3	3	3	4	2
4	1	2	8	2.33333	3	3	4	4	4	2	2	4	3	4	2	4	4	3	4	3	4	57	3.35294	3	3	3	2	3	3	2	4	2	3	2	2	3	2	2	2	41	2.5625	3	3	3	3	3	3	4	3
1	1	2	2	1.33333	3	4	2	3	4	3	3	3	3	4	3	2	5	2	3	3	3	53	3.11765	3	3	3	2	3	3	2	2	2	3	3	2	2	2	3	2	40	2.5	3	3	3	3	3	3	3	3
3	1	1	3	1.66667	3	3	2	3	3	3	3	3	3	3	3	3	3	3	3	3	3	50	2.94118	3	2	3	2	3	3	3	2	2	3	2	3	3	2	2	2	40	2.5	2	3	3	3	4	2	3	3
1	0	3	0	1.33333	3	4	2	3	2	3	3	3	3	4	4	3	4	4	3	3	3	54	3.17647	3	3	3	3	3	3	3	3	3	3	3	2	2	2	3	3	45	2.8125	3	3	3	2	2	3	3	3
1	1	4	4	2	3	2	3	2	3	3	4	3	2	4	4	3	3	2	2	3	2	48	2.82353	3	2	2	3	3	3	3	2	4	3	4	2	2	3	3	2	44	2.75	3	4	4	3	4	4	3	2
2	1	3	6	2	3	3	2	3	3	3	3	4	3	4	4	3	5	4	3	3	4	57	3.35294	3	2	3	2	3	3	2	2	2	3	2	2	2	2	3	2	38	2.375	3	3	3	3	3	3	3	3
2	1	4	8	2.33333	3	2	2	3	3	5	3	3	2	5	5	3	5	5	5	5	5	64	3.76471	4	3	4	2	4	4	3	3	2	3	4	3	3	2	2	2	48	3	3	5	3	3	3	5	3	2
3	1	2	6	2	2	4	2	1	3	1	1	4	1	3	4	3	3	4	3	3	2	44	2.58824	2	3	1	3	1	3	2	4	2	3	3	4	3	2	1	2	39	2.4375	2	3	2	2	3	3	2	3
4	2	2	16	2.66667	2	3	3	2	2	2	2	3	2	2	2	3	2	2	2	2	3	39	2.29412	3	3	3	3	3	3	4	3	3	3	2	3	4	3	3	2	48	3	2	5	3	3	3	4	3	3
4	1	3	12	2.66667	3	4	2	4	4	3	4	4	3	4	4	4	4	3	3	3	4	60	3.52941	3	2	3	3	2	3	3	3	3	3	2	2	2	2	3	2	41	2.5625	3	4	4	3	4	4	4	3
1	0	1	0	0.666667	2	3	2	3	2	2	2	2	2	3	2	2	2	2	2	2	2	37	2.17647	2	3	2	4	2	1	3	4	3	2	2	3	3	3	1	3	41	2.5625	1	2	3	3	3	3	3	2
1	0	1	0	0.666667	2	1	3	1	3	1	3	4	1	4	5	3	4	3	3	3	2	46	2.70588	3	2	1	2	3	3	4	1	3	2	3	2	2	2	1	2	36	2.25	1	3	1	1	1	4	4	1
2	1	3	6	2	3	4	3	3	4	3	3	3	3	4	4	5	3	3	3	3	3	57	3.35294	3	2	3	2	3	3	2	2	2	3	2	2	2	2	3	2	38	2.375	4	4	4	4	4	3	3	2
2	1	4	8	2.33333	3	4	5	4	4	3	3	5	4	4	4	4	5	5	4	4	4	69	4.05882	3	2	3	2	3	3	2	2	2	3	2	2	2	2	3	2	38	2.375	4	4	4	4	4	4	4	3
4	2	2	16	2.66667	3	5	2	4	2	3	5	2	3	3	3	3	3	3	3	3	3	53	3.11765	3	2	4	3	3	4	2	2	4	2	2	2	2	2	3	2	42	2.625	4	5	5	5	5	3	3	4
2	1	1	2	1.33333	2	3	2	2	2	2	3	3	3	3	3	3	1	1	3	2	1	39	2.29412	3	3	3	3	3	3	3	3	3	3	3	3	3	3	3	3	48	3	3	3	3	3	3	3	3	3
3	0	5	0	2.66667	5	5	4	5	5	5	5	5	5	5	5	5	5	5	5	5	5	84	4.94118	4	2	3	2	4	4	2	2	2	3	2	2	3	2	3	2	42	2.625	5	5	5	3	5	5	5	3
1	1	3	3	1.66667	4	4	4	4	4	4	4	5	5	5	5	5	5	5	5	5	5	78	4.58824	4	2	4	3	4	4	3	1	2	3	2	2	3	3	3	3	46	2.875	4	4	4	4	4	4	4	4
1	0	1	0	0.666667	4	3	3	3	3	3	3	3	3	3	3	3	3	3	3	3	3	52	3.05882	4	2	3	2	1	4	2	2	2	4	2	2	2	2	3	2	39	2.4375	3	5	4	3	3	4	3	3
2	1	3	6	2	3	2	3	2	3	2	3	3	3	3	3	3	3	3	3	3	3	48	2.82353	2	3	2	3	3	2	3	3	3	3	3	2	3	3	3	2	43	2.6875	3	3	3	3	3	3	3	3
2	0	3	0	1.66667	4	5	5	4	5	5	5	5	5	5	5	5	5	5	5	5	5	83	4.88235	3	2	3	2	3	3	2	2	2	3	2	2	2	2	3	2	38	2.375	3	3	3	3	3	3	3	3
2	1	3	6	2	5	5	5	5	5	5	5	5	5	5	5	5	5	5	5	5	5	85	5	3	2	3	2	4	4	2	2	2	4	2	2	2	2	3	2	41	2.5625	5	4	5	5	5	4	3	4
2	0	2	0	1.33333	3	3	3	3	3	3	3	3	3	3	3	3	3	3	3	3	3	51	3	3	3	3	3	3	3	3	3	3	3	3	3	3	3	3	3	48	3	3	4	4	4	4	4	3	3
2	2	4	16	2.66667	5	5	5	5	5	5	5	5	5	5	5	5	5	5	5	5	5	85	5	4	2	4	2	4	4	2	2	2	4	2	2	2	2	4	2	44	2.75	5	5	5	5	5	5	5	5
1	3	4	12	2.66667	5	3	2	3	3	3	3	3	3	2	3	2	3	3	3	3	3	50	2.94118	3	2	3	2	3	3	1	3	2	3	2	2	2	2	3	2	38	2.375	3	4	5	5	5	3	3	5
3	4	3	36	3.33333	5	5	5	5	5	5	5	5	5	5	5	5	5	5	5	5	4	84	4.94118	3	2	3	2	3	3	2	1	2	4	2	2	2	2	2	4	39	2.4375	3	5	4	4	5	2	4	4
1	2	2	4	1.66667	4	5	4	4	4	4	5	5	5	5	5	5	5	5	5	5	5	80	4.70588	4	4	3	4	4	4	3	4	4	3	2	4	4	4	3	4	58	3.625	5	5	3	3	3	4	4	2
1	2	2	4	1.66667	5	5	5	5	5	5	5	5	5	5	5	4	5	5	5	5	5	84	4.94118	4	4	3	4	4	4	4	4	4	4	4	4	4	4	3	4	62	3.875	4	4	4	4	5	5	5	4
1	2	2	4	1.66667	4	4	4	4	4	4	4	4	4	4	4	4	4	4	4	4	4	68	4	3	2	3	2	3	3	2	2	3	3	2	3	2	4	3	3	43	2.6875	2	4	4	4	3	4	4	4
3	0	4	0	2.33333	3	3	3	5	3	4	4	4	3	4	5	3	5	4	5	4	3	65	3.82353	3	3	3	2	3	3	3	3	4	3	4	3	3	3	3	4	50	3.125	4	4	5	5	3	4	3	3
4	3	2	24	3	4	3	1	4	2	4	3	3	5	3	5	3	4	4	3	3	3	57	3.35294	3	2	3	3	3	2	2	2	2	3	2	2	2	1	3	2	37	2.3125	3	4	4	3	4	5	2	3
1	1	3	3	1.66667	3	1	1	1	1	2	1	1	1	1	1	1	2	1	1	2	1	22	1.29412	1	2	1	1	1	2	1	1	2	3	2	2	2	1	2	3	27	1.6875	2	3	4	3	3	4	1	3
3	4	4	48	3.66667	4	3	3	5	4	5	5	3	5	3	5	4	5	5	3	3	5	70	4.11765	4	4	4	4	4	4	2	2	3	4	4	4	4	4	4	4	59	3.6875	5	5	5	5	5	5	5	5
1	1	3	3	1.66667	4	4	4	3	3	2	3	4	3	3	4	3	4	3	3	3	3	56	3.29412	2	2	3	2	1	2	2	2	2	3	2	2	2	2	3	3	35	2.1875	2	3	4	4	4	5	3	4
1	4	3	12	2.66667	3	5	3	3	3	2	3	4	3	3	4	5	3	5	3	3	5	60	3.52941	3	3	3	2	3	3	2	2	3	3	3	2	2	3	3	4	44	2.75	3	5	3	3	4	4	5	1
2	1	3	6	2	5	4	4	5	5	5	5	5	5	5	5	5	5	5	5	5	5	83	4.88235	4	3	4	3	3	3	3	4	3	3	4	3	3	3	3	4	53	3.3125	5	5	5	5	5	5	5	3
3	1	3	9	2.33333	4	4	4	4	4	4	4	4	4	4	4	4	4	4	4	4	4	68	4	3	2	3	3	3	3	3	3	3	3	3	4	4	2	3	4	49	3.0625	4	4	4	4	4	4	4	4
5	4	4	80	4.33333	5	5	5	5	5	5	5	5	5	5	5	5	5	5	5	5	5	85	5	4	4	4	4	4	4	4	4	4	4	4	4	4	4	4	4	64	4	5	5	5	5	5	5	5	5
1	1	1	1	1	4	5	2	4	4	4	4	4	4	4	4	4	4	4	4	4	4	67	3.94118	4	3	3	4	3	3	3	3	3	3	3	3	3	3	3	3	50	3.125	1	4	4	4	3	5	4	2
4	4	5	80	4.33333	5	5	5	5	5	5	5	5	5	5	5	5	5	5	5	5	5	85	5	4	1	4	1	4	4	1	1	1	4	1	1	1	1	4	1	34	2.125	5	5	5	5	5	5	5	5
5	4	5	100	4.66667	5	5	5	5	5	5	5	5	5	5	5	5	5	5	5	5	5	85	5	4	1	4	1	4	4	4	4	4	4	4	4	4	4	4	4	58	3.625	5	5	5	5	5	5	5	5
1	0	5	0	2	2	4	5	3	4	3	3	5	3	5	5	5	5	4	5	5	4	70	4.11765	2	4	3	3	2	4	2	3	2	3	1	3	2	3	2	4	43	2.6875	3	5	4	4	2	5	5	1
1	1	4	4	2	4	4	2	4	3	4	4	4	4	3	4	4	4	3	2	2	4	59	3.47059	3	3	3	3	3	3	3	3	3	3	3	3	3	3	3	3	48	3	3	4	4	4	3	3	4	3
3	1	5	15	3	3	4	4	3	3	3	3	3	3	3	4	4	4	4	3	3	3	57	3.35294	3	2	2	1	1	3	1	1	1	3	2	2	3	2	2	3	32	2	1	4	4	4	3	4	3	2
2	3	3	18	2.66667	3	2	4	3	4	4	4	4	4	4	5	3	4	4	3	4	4	63	3.70588	3	3	2	3	3	3	2	3	4	3	2	3	3	2	2	4	45	2.8125	4	4	4	3	4	4	4	3
4	3	3	36	3.33333	5	5	3	5	4	5	5	5	5	4	4	3	5	5	4	4	5	76	4.47059	3	3	3	4	4	4	3	3	4	3	2	4	3	4	2	4	53	3.3125	4	5	5	5	3	4	5	4
5	4	5	100	4.66667	5	5	5	5	5	5	5	5	5	5	5	5	5	5	5	5	5	85	5	4	1	4	4	4	4	4	4	4	4	4	4	4	4	4	4	61	3.8125	5	5	5	5	5	5	5	5
1	1	5	5	2.33333	5	5	5	5	3	5	5	4	5	4	4	4	4	5	5	5	5	78	4.58824	4	4	4	4	4	4	4	4	4	3	2	4	4	4	3	4	60	3.75	3	5	3	3	3	5	5	3
4	3	3	36	3.33333	5	5	5	5	5	5	4	5	5	5	5	5	5	5	5	5	5	84	4.94118	4	3	4	1	3	4	4	4	4	4	4	4	4	4	1	4	56	3.5	5	5	5	5	5	5	5	5
5	2	3	30	3.33333	3	3	3	3	4	3	4	3	3	3	4	3	4	3	3	3	3	55	3.23529	2	2	3	2	2	2	2	2	3	3	3	3	2	2	1	3	37	2.3125	4	3	5	5	5	5	3	4
1	1	4	4	2	1	1	3	1	1	1	1	1	1	1	1	1	1	1	1	1	1	19	1.11765	1	4	1	4	1	1	2	4	4	1	4	4	4	3	4	1	43	2.6875	5	5	5	5	5	5	5	5
5	4	5	100	4.66667	2	2	2	2	2	1	2	2	2	2	2	2	3	3	3	3	3	38	2.23529	3	4	2	4	3	2	3	3	4	3	3	3	3	3	3	4	50	3.125	1	3	2	2	3	3	3	3
4	2	2	16	2.66667	4	3	2	4	4	4	4	4	4	5	2	3	4	4	3	3	3	60	3.52941	3	2	3	2	3	3	2	2	2	3	2	3	2	2	3	3	40	2.5	3	3	4	4	4	4	4	2
5	4	5	100	4.66667	4	3	3	4	4	4	3	3	3	4	4	3	3	3	3	3	3	57	3.35294	3	2	3	3	3	3	2	3	3	2	3	3	3	2	3	3	44	2.75	3	5	5	5	5	5	3	5
1	1	2	2	1.33333	4	3	2	5	2	3	4	2	5	2	3	3	2	4	2	2	4	52	3.05882	4	3	3	4	3	3	2	2	4	2	2	3	3	3	2	4	47	2.9375	3	3	2	4	3	4	3	2
4	2	2	16	2.66667	5	3	2	5	2	5	4	5	5	5	5	2	5	3	5	5	2	68	4	4	3	3	4	4	4	3	3	4	4	4	4	4	3	3	4	58	3.625	3	4	5	4	3	5	2	4
4	3	2	24	3	3	4	4	3	4	3	3	4	3	4	4	4	5	3	5	4	4	64	3.76471	3	3	3	2	2	3	2	2	2	2	2	2	2	2	1	3	36	2.25	2	4	4	3	3	5	3	3
3	4	4	48	3.66667	5	5	4	4	4	4	4	5	4	4	4	4	4	4	4	4	4	71	4.17647	4	3	3	4	4	4	2	3	4	3	3	3	3	3	3	4	53	3.3125	4	4	4	4	4	4	4	4
3	2	3	18	2.66667	3	5	5	4	4	5	4	5	5	5	5	5	5	5	5	5	5	80	4.70588	3	4	2	4	3	3	3	3	3	3	3	4	4	2	3	4	51	3.1875	5	4	4	4	3	5	5	3
3	2	3	18	2.66667	5	4	5	5	4	5	5	5	5	5	5	4	5	5	5	5	5	82	4.82353	4	4	4	4	4	4	4	4	4	4	4	4	4	4	4	4	64	4	5	5	5	5	5	5	5	3
2	2	3	12	2.33333	3	3	4	3	3	3	3	3	3	3	4	3	3	3	3	3	3	53	3.11765	3	3	3	2	3	3	2	2	2	4	3	3	2	2	3	2	42	2.625	3	4	4	4	4	4	4	4
1	0	4	0	1.66667	2	4	4	2	4	2	3	5	3	5	5	5	5	5	5	5	5	69	4.05882	3	2	3	2	2	3	1	1	2	3	2	2	2	2	3	3	36	2.25	3	4	4	4	4	4	4	4
4	2	2	16	2.66667	5	2	2	5	2	5	5	5	4	5	5	2	5	4	5	5	2	68	4	4	3	3	4	4	4	2	3	4	4	3	4	4	2	4	3	55	3.4375	3	4	5	4	3	4	2	2
2	2	3	12	2.33333	5	5	5	5	5	5	5	5	5	5	5	5	5	5	5	5	5	85	5	4	4	4	4	4	4	4	4	4	4	4	4	4	4	4	4	64	4	5	5	5	5	5	5	5	5
3	1	3	9	2.33333	4	4	3	5	4	4	4	4	5	4	5	4	4	5	4	4	4	71	4.17647	4	2	3	3	4	4	3	2	3	3	3	3	3	4	3	4	51	3.1875	4	4	4	4	4	4	4	3
3	2	2	12	2.33333	2	2	2	2	2	2	2	2	2	2	2	2	2	2	2	2	2	34	2	3	3	3	3	3	4	2	3	3	4	3	3	3	3	3	3	49	3.0625	4	4	3	4	4	4	4	4
1	1	3	3	1.66667	5	5	5	5	5	4	5	5	5	5	5	5	5	5	5	5	5	84	4.94118	4	1	4	1	4	4	4	4	4	4	1	1	4	4	4	4	52	3.25	5	5	5	5	5	5	5	5
1	2	2	4	1.66667	1	4	3	1	4	1	2	1	1	1	3	2	2	2	2	2	2	34	2	3	2	2	2	2	2	1	2	1	2	2	2	2	1	2	2	30	1.875	2	4	4	4	4	4	4	3
2	2	2	8	2	3	3	3	3	4	4	3	4	4	4	4	3	4	3	3	3	3	58	3.41176	3	3	3	3	3	3	3	3	3	3	3	3	3	3	3	4	49	3.0625	4	4	4	4	3	4	4	3
2	2	2	8	2	5	5	4	5	5	5	5	5	5	5	5	3	5	4	5	5	5	81	4.76471	4	3	3	3	4	4	2	3	3	3	3	3	3	2	3	3	49	3.0625	4	5	4	5	5	5	5	5
5	4	5	100	4.66667	4	5	4	4	5	5	4	5	5	4	5	5	4	4	4	4	4	75	4.41176	4	4	3	4	3	3	3	4	3	3	3	3	3	3	3	3	52	3.25	4	5	5	5	5	5	5	3
1	0	2	0	1	4	2	2	4	2	2	2	2	2	3	3	4	2	3	3	2	3	45	2.64706	2	2	3	2	1	3	2	2	3	3	1	2	2	3	2	4	37	2.3125	3	5	4	5	3	5	3	1
3	1	4	12	2.66667	3	4	2	3	2	4	4	3	4	3	2	4	5	5	3	3	5	59	3.47059	3	2	3	2	3	3	2	2	2	3	2	2	2	2	2	2	37	2.3125	2	4	3	3	2	4	5	2
2	0	2	0	1.33333	3	1	2	3	3	3	4	2	2	4	5	5	4	3	3	2	1	50	2.94118	3	2	3	2	4	3	2	2	2	4	2	2	2	2	3	2	40	2.5	3	3	2	3	4	3	2	2
1	3	3	9	2.33333	3	3	3	3	3	3	3	3	3	4	5	3	5	1	2	3	2	52	3.05882	3	2	3	2	3	3	2	2	2	3	2	2	2	2	2	2	37	2.3125	3	3	3	4	4	3	3	3
3	1	4	12	2.66667	3	4	2	3	2	4	4	3	3	3	4	3	5	3	4	3	3	56	3.29412	3	2	3	2	3	3	2	2	2	3	2	2	2	2	3	2	38	2.375	3	3	3	2	4	4	4	2
2	1	3	6	2	4	3	3	4	4	3	2	3	4	3	5	3	2	4	3	4	3	57	3.35294	3	4	3	2	4	3	2	3	4	3	2	2	2	3	3	2	45	2.8125	3	4	4	5	3	3	4	3
2	3	4	24	3	3	4	3	4	4	3	5	3	3	3	4	4	3	3	4	3	3	59	3.47059	3	4	3	4	3	3	3	1	3	3	3	4	3	3	3	3	49	3.0625	3	1	2	3	4	3	3	4
4	1	3	12	2.66667	5	3	3	5	3	4	4	4	5	5	5	3	5	5	4	5	5	73	4.29412	4	2	3	1	2	2	1	1	1	3	1	3	3	3	3	1	34	2.125	4	4	4	4	4	4	4	4
1	0	3	0	1.33333	3	2	1	3	1	2	1	3	1	3	2	1	3	1	1	1	1	30	1.76471	1	3	2	1	1	2	3	2	4	2	3	2	2	1	2	2	33	2.0625	4	3	3	3	4	2	3	3
3	1	2	6	2	5	4	5	5	5	5	5	5	5	5	5	5	5	4	3	5	4	80	4.70588	4	2	3	2	4	4	2	3	2	4	3	3	1	3	3	2	45	2.8125	3	5	3	2	4	5	3	5
4	3	4	48	3.66667	5	4	5	4	4	5	5	5	5	5	5	5	5	5	5	5	5	82	4.82353	4	2	4	2	3	4	2	4	2	4	2	2	2	2	3	2	44	2.75	4	5	5	4	4	4	4	3
1	2	3	6	2	5	3	5	5	5	5	3	5	5	5	3	3	5	3	4	5	3	72	4.23529	3	3	4	3	3	3	2	3	2	3	2	2	2	2	4	2	43	2.6875	5	5	4	3	4	3	4	4
1	2	4	8	2.33333	5	4	3	4	3	3	1	2	3	2	5	3	4	5	5	5	5	62	3.64706	4	2	4	2	3	2	4	4	2	3	3	2	3	4	2	4	48	3	4	4	2	3	4	2	2	3
2	2	4	16	2.66667	5	1	4	5	4	5	1	4	5	4	5	4	5	4	5	4	5	70	4.11765	4	3	4	3	3	3	1	3	2	3	2	4	3	1	3	1	43	2.6875	2	4	3	2	4	5	3	5
4	1	4	16	3	3	5	4	5	5	5	5	5	5	5	5	5	5	5	5	5	5	82	4.82353	4	2	3	2	4	3	2	3	2	4	2	2	2	2	3	2	42	2.625	3	5	5	5	5	5	5	3
3	3	3	27	3	5	4	3	5	3	5	5	5	5	5	3	5	5	5	5	5	5	78	4.58824	3	2	4	2	4	4	3	3	2	4	3	3	2	2	4	2	47	2.9375	4	5	3	5	3	3	5	5
1	1	2	2	1.33333	3	3	2	3	3	2	2	3	3	3	3	3	2	4	2	2	4	47	2.76471	2	3	3	3	2	3	3	4	3	3	3	2	3	2	2	2	43	2.6875	1	3	4	2	3	2	4	3
2	1	3	6	2	5	2	4	3	2	3	1	5	2	3	1	1	5	3	3	1	5	49	2.88235	4	2	3	2	4	3	2	2	2	3	2	2	2	2	3	2	40	2.5	3	5	2	3	4	5	5	2
2	3	3	18	2.66667	4	5	4	4	4	4	4	4	3	3	4	4	4	3	3	4	3	64	3.76471	3	4	3	4	3	3	4	3	3	3	3	4	3	2	2	4	51	3.1875	4	5	3	4	5	3	4	5
3	2	3	18	2.66667	3	3	3	3	3	3	3	3	3	3	3	3	3	3	3	3	3	51	3	3	2	3	3	3	3	4	4	3	3	4	4	3	4	3	3	52	3.25	2	3	3	3	3	3	5	3
3	3	4	36	3.33333	4	4	3	3	3	5	5	5	5	5	5	5	5	5	5	5	5	77	4.52941	4	2	4	2	4	4	2	2	2	4	2	2	2	2	4	2	44	2.75	5	5	5	4	3	4	3	4
1	1	2	2	1.33333	2	4	2	4	3	2	4	3	1	1	3	4	2	4	2	4	4	49	2.88235	4	2	3	2	4	3	2	4	2	4	2	2	2	2	3	2	43	2.6875	3	3	4	1	2	4	3	2
3	1	3	9	2.33333	5	5	2	4	5	5	5	5	5	5	5	5	5	4	5	5	5	80	4.70588	4	2	3	1	3	4	2	2	2	3	2	1	2	2	3	2	38	2.375	5	2	2	2	3	5	5	5
1	2	4	8	2.33333	5	4	3	3	4	3	4	4	5	3	3	2	4	4	2	4	3	60	3.52941	4	4	3	4	3	4	4	2	3	3	2	2	1	3	3	2	47	2.9375	4	5	3	4	4	3	3	2
3	1	2	6	2	3	4	2	3	4	2	3	4	3	2	3	4	3	2	4	3	2	51	3	3	3	3	3	3	2	3	4	2	3	3	2	4	3	3	4	48	3	2	3	4	3	2	3	4	3
[truncated: 24 more columns]
